# Supplementary material for: Naturally Occurring Lipid A Mutants in Neisseria meningitidis from Patients with Invasive Meningococcal Disease Are Associated with Reduced Coagulopathy
Source: PLoS Pathog. 2009 Apr 24;5(4):e1000396. doi: 10.1371/journal.ppat.1000396 (PMC2667671; doi:10.1371/journal.ppat.1000396)
Supplement: Table S1 — List of meningococcal strains used in this study. (0.08 MB XLS) [file ppat.1000396.s005.xls]

## Sheet: Blad1
Serogroup Y isolates
Year of isolation	Number		serogroup	ST	clonal complex	anatomical site
1997	970318		Y	nd	nd	CSF
1997	970455		Y	nd	nd	blood
1997	970840		Y	nd	nd	CSF
1997	971523		Y	nd	nd	CSF
1997	971886		Y	nd	nd	CSF
1997	972014		Y	nd	nd	blood
1998	981811		Y	nd	nd	blood
1998	982195		Y	nd	nd	blood
1999	990103		Y	nd	nd	blood
1999	991598		Y	nd	nd	CSF
1999	991900		Y	nd	nd	blood
1999	992073		Y	nd	nd	CSF
2000	2000309		Y	nd	nd	CSF
2000	2001952		Y	nd	nd	blood
2001	2010028		Y	nd	nd	blood
2001	2010726		Y	167	ST-167 complex	CSF
2001	2011169		Y	23	ST-23 complex/Cluster A3	blood
2001	2011939		Y	nd	nd	blood
2002	2020142		Y	23	ST-23 complex/Cluster A3	blood
2002	2020193		Y	3544	ST-174 complex	CSF
2002	2020686		Y	nd	nd	CSF
2002	2020743		Y	nd	nd	sputa
2002	2021413		Y	nd	nd	blood
2002	2021567		Y	1627	ST-167 complex	CSF
2002	2021729		Y	nd	nd	blood
2002	2021807		Y	23	ST-23 complex/Cluster A3	blood
2003	2030225		Y	nd	nd	blood
2003	2030861		Y	nd	nd	unknown
2003	2031836		Y	nd	nd	blood
2003	2031981		Y	nd	nd	CSF
2003	2032730		Y	nd	nd	CSF
2003	2032733		Y	nd	nd	blood
2003	2032738		Y	nd	nd	blood
2004	2040287		Y	1466	ST-174 complex	sputa
2004	2040608		Y	nd	nd	CSF
2004	2040760		Y	23	ST-23 complex/Cluster A3	blood
2004	2040963		Y	nd	nd	blood
2004	2041010		Y	4921	-	blood
2004	2041183		Y	4924	ST-103 complex	blood
2005	2050036		Y	103	ST-103 complex	CSF
2005	2050301		Y	1466	ST-174 complex	blood
2005	2050746		Y	4938	ST-167 complex	blood
2005	2050913		Y	2786	ST-23 complex/Cluster A3	blood
2005	2050915		Y	2786	ST-23 complex/Cluster A3	juncture
2005	2051321		Y	4921	ST-174 complex	blood
2006	2060297		Y	5461	ST-103 complex	blood
2006	2060357		Y	nd	nd	unknown
2006	2060361		Y	1466	ST-174 complex	blood
2006	2060757		Y	3544	ST-174 complex	blood									Y	1.21	1.16	F2-16
2006	2061515		Y	167	ST-167 complex	CSF									Y	1.5-1	1.10-4	F4-1
2007	2070040		Y	6286	ST-174 complex	blood									Y	1.18-1	1.3	F3-4
2007	2070069		Y	167	ST-167 complex	CSF									Y	1.21	1.16	F3-7
2007	2070119		Y	nd	nd	blood									Y	1.18-1	1.3	F3-4
2007	2070189		Y	1466	ST-174 complex	CSF									Y	1.5-2	1.10-2	F4-1
2007	2070590		Y	5436	-	blood								Bloedstam	Y	1.5-2	1.10-1	F4-1
2007	2070944		Y	894	ST-23 complex/Cluster A3	blood								Bloedstam	Y	1.5-1	1.10-4	F4-3
														Bloedstam	Y	1.18-1	1.3	F3-4
Isolates representing major serogroups and clonal complexes														Bloedstam	Y	1.5-1	1.2-2	F5-8
Year of isolation	Number		serogroup	ST	clonal complex	anatomical site
1960	70		A	4850	-	CSF
1960	84		A	1	ST-1 complex/subgroup I/II	CSF
1960	107		A	1	ST-1 complex/subgroup I/II	CSF
1970	1884		A	4942	-	CSF
1970	1940		A	1	ST-1 complex/subgroup I/II	CSF
1980	800048		A	1	ST-1 complex/subgroup I/II	CSF
1980	800289		A	1	ST-1 complex/subgroup I/II	blood
1980	800552		A	1	ST-1 complex/subgroup I/II	CSF
1980	801117		A	2205	ST-269 complex	CSF
1980	801170		A	1	ST-1 complex/subgroup I/II	CSF
1980	801303		A	1	ST-1 complex/subgroup I/II	CSF
1990	901399		A	5	ST-5 complex/subgroup III	CSF
1999	990615		W135	1286	ST-22 complex	CSF
2000	2000347		W135	22	ST-22 complex	blood
2000	2000472		B	4905	ST-162 complex	blood
2000	2000511		C	4255	ST-41/44 complex/Lineage 3	blood
2000	2000569		X	750	ST-750 complex	blood
2000	2000606		C	34	ST-32 complex/ET-5 complex	blood
2000	2001173		C	4428	ST-8 complex/Cluster A4	CSF
2000	2001359		B	4429	ST-8 complex/Cluster A4	CSF
2000	2001395		B	5261	ST-254 complex	CSF
2000	2001431		B	4738	ST-22 complex	blood
2000	2001509		C	2699	ST-8 complex/Cluster A4	CSF
2000	2001573		C	493	ST-18 complex	CSF
2000	2001668		B	2718	ST-18 complex	blood
2001	2010059		C	2698	ST-334 complex	CSF
2001	2010115		C	2699	ST-8 complex/Cluster A4	CSF
2001	2010118		C	60	ST-60 complex	CSF
2001	2010151		C	461	ST-461 complex	blood
2001	2010173		C	60	ST-60 complex	CSF
2001	2010237		B	2701	ST-254 complex	CSF
2001	2010351		W135	247	ST-11 complex/ET-37 complex	blood
2001	2010403		C	2699	ST-8 complex/Cluster A4	CSF
2001	2010511		C	2699	ST-8 complex/Cluster A4	CSF
2001	2010806		B	474	ST-376 complex	CSF
2001	2010903		B	3547	ST-60 complex	CSF
2001	2010904		B	3548	ST-18 complex	CSF
2001	2010958		B	35	ST-35 complex	blood
2001	2011060		C	2699	ST-8 complex/Cluster A4	CSF
2001	2011333		B	11	ST-11 complex/ET-37 complex	blood
2001	2011529		B	254	ST-254 complex	blood
2001	2011763		C	34	ST-32 complex/ET-5 complex	CSF
2001	2011833		C	3553	ST-269 complex	CSF
2001	2011940		W135	11	ST-11 complex/ET-37 complex	CSF
2001	2011991		W135	3422	ST-22 complex	CSF
2001	2012264		C	40	ST-41/44 complex/Lineage 3	blood
2001	2012303		C	269	ST-269 complex	CSF
2001	2012344		B	457	ST-35 complex	CSF
2001	2012653		C	2680	ST-8 complex/Cluster A4	CSF
2002	2020151		C	3486	ST-8 complex/Cluster A4	CSF
2002	2020745		C	2680	ST-8 complex/Cluster A4	CSF
2002	2020799		B	35	ST-35 complex	CSF
2002	2020894		W135	3334	ST-22 complex	blood
2002	2020907		C	1372	ST-8 complex/Cluster A4	blood
2002	2020994		C	2680	ST-8 complex/Cluster A4	CSF
2002	2021127		C	32	ST-32 complex/ET-5 complex	CSF
2002	2021237		C	213	ST-213 complex	CSF
2002	2021270		C	461	ST-461 complex	CSF
2002	2021338		B	289	ST-22 complex	CSF
2002	2021462		29E	60	ST-60 complex	skin biopsy
2002	2021497		C	2680	ST-8 complex/Cluster A4	CSF
2002	2021581		C	3522	ST-8 complex/Cluster A4	blood
2002	2021775		B	11	ST-11 complex/ET-37 complex	CSF
2002	2021786		B	5230	ST-18 complex	CSF
2003	2030162		C	337	ST-41/44 complex/Lineage 3	blood
2003	2030338		W135	22	ST-22 complex	CSF
2003	2030434		A	7	ST-5 complex/subgroup III	CSF
2003	2031235		B	60	ST-60 complex	blood
2003	2031855		B	4915	ST-162 complex	blood
2004	2040215		C	11	ST-11 complex/ET-37 complex	blood
2004	2040237		C	11	ST-11 complex/ET-37 complex	CSF
2004	2040355		B	153	ST-8 complex/Cluster A4	blood
2004	2040661		B	162	ST-162 complex	CSF
2004	2041268		B	4926	ST-35 complex	blood
2004	2041396		B	4930	ST-18 complex	CSF
2004	2041510		B	22	ST-22 complex	CSF
2005	2050046		B	32	ST-32 complex/ET-5 complex	blood
2005	2050093		B	461	ST-461 complex	blood
2005	2050115		B	4281	ST-269 complex	CSF
2005	2050123		C	11	ST-11 complex/ET-37 complex	blood
2005	2050145		B	34	ST-32 complex/ET-5 complex	blood
2005	2050157		W135	4932	ST-22 complex	blood
2005	2050273		B	32	ST-32 complex/ET-5 complex	CSF
2005	2050339		B	34	ST-32 complex/ET-5 complex	blood
2005	2050392		B	213	ST-213 complex	CSF
2005	2050457		B	4937	ST-269 complex	blood
2005	2050546		29E	198	ST-198 complex	blood
2005	2050635		B	269	ST-269 complex	CSF
2005	2050678		W135	3334	ST-22 complex	pericard fluid
2005	2050790		W135	1617	ST-22 complex	CSF
2005	2050793		B	3327	ST-865 complex	blood
2005	2050806		B	213	ST-213 complex	CSF
2005	2050894		B	213	ST-213 complex	oog
2005	2050912		B	5271	ST-60 complex	CSF
2005	2051026		C	60	ST-60 complex	CSF
2005	2051064		B	2660	ST-213 complex	blood
2005	2051166		W135	11	ST-11 complex/ET-37 complex	CSF
2005	2051356		C	283	ST-269 complex	blood
2005	2051372		B	461	ST-461 complex	blood
2005	2051511		B	754	ST-162 complex	blood
2005	2051589		B	5280	ST-60 complex	CSF
2005	2051624		B	11	ST-11 complex/ET-37 complex	CSF
2006	2060003		B	3050	ST-41/44 complex/Lineage 3	CSF
2006	2060004		B	571	ST-41/44 complex/Lineage 3	CSF
2006	2060021		B	40	ST-41/44 complex/Lineage 3	blood
2006	2060022		B	154	ST-41/44 complex/Lineage 3	blood
2006	2060062		B	461	ST-461 complex	CSF
2006	2060092		W135	22	ST-22 complex	CSF
2006	2060345		X	750	ST-750 complex	CSF
2006	2060871		B	1157	ST-1157 complex	CSF
2006	2060979		B	4484	ST-22 complex	CSF
2006	2061540		B	162	ST-162 complex	blood
2007	2071416		Y	23	ST23 complex	blood
2007	2071435		Y	784	ST92 complex	blood
Isolates form two anatomical sites per patient
Year of isolation	number		serogroup		clonal complex	anatomical site
1992	920056	I	C	nd	nd	CSF
1992	920056	III	C	nd	nd	nasopharynx
1992	920154	II	B	nd	nd	blood
1992	920154	III	B	nd	nd	throat
1992	920293	I	B	nd	nd	CSF
1992	920293	II	B	nd	nd	blood
1992	920293	III	B	nd	nd	throat
1992	920525	II	B	nd	nd	blood
1992	920525	III	B	nd	nd	nasopharynx
1992	920550	I	B	nd	nd	CSF
1992	920550	II	B	nd	nd	blood
1992	920550	III	B	nd	nd	throat
1992	920618	I	C	nd	nd	CSF
1992	920618	III	C	nd	nd	nasopharynx
1992	920858	I	C	nd	nd	CSF
1992	920858	III	C	nd	nd	nasopharynx
1992	921206	I	B	nd	nd	CSF
1992	921206	III	B	nd	nd	throat
1992	921940	I	B	nd	nd	CSF
1992	921940	II	B	nd	nd	blood
1992	921940	III	B	nd	nd	throat
1992	922173	I	B	nd	nd	CSF
1992	922173	III	B	nd	nd	throat
1993	930164	I	B	nd	nd	CSF
1993	930164	IIIA	B	nd	nd	throat
1993	930164	IIIB	B	nd	nd	nose
1993	930524	I	B	nd	nd	CSF
1993	930524	III	B	nd	nd	throat
1993	930619	II	B	nd	nd	blood
1993	930619	III	B	nd	nd	nasopharynx
1993	931469	II	C	nd	nd	blood
1993	931469	III	C	nd	nd	throat
1994	940242	II	B	nd	nd	blood
1994	940242	III	B	nd	nd	nose
1994	940390	I	B	nd	nd	CSF
1994	940390	II	B	nd	nd	blood
1994	940401	II	B	nd	nd	blood
1994	940401	III	B	nd	nd	throat
1994	940605	IA	B	nd	nd	CSF
1994	940605	IIB	B	nd	nd	throat
1994	940605	III	B	nd	nd	throat
1994	940655	I	B	nd	nd	CSF
1994	940655	III	B	nd	nd	nasopharynx
1994	940895	I	B	nd	nd	CSF
1994	940895	III	B	nd	nd	sputa
1994	941612	II	B	nd	nd	blood
1994	941612	III	B	nd	nd	sputa
1994	941761	I	C	nd	nd	CSF
1994	941761	IIIA	C	nd	nd	throat
1994	941761	IIIB	C	nd	nd	nose
1995	951018	I	B	nd	nd	CSF
1995	951018	III	B	nd	nd	nose
1995	951432	II	C	nd	nd	blood
1995	951432	III	C	nd	nd	throat
1995	951596	II	B	nd	nd	blood
1995	951596	III	B	nd	nd	nasopharynx
1996	960441	IIA	C	nd	nd	blood
1996	960441	IIB	C	nd	nd	throat
1996	960441	III	C	nd	nd	throat
1996	961265	I	B	nd	nd	CSF
1996	961265	III	B	nd	nd	nose
1996	962030	I	B	nd	nd	CSF
1996	962030	III	B	nd	nd	throat
1997	970208	I	B	nd	nd	CSF
1997	970208	III	B	nd	nd	nasopharynx
1997	970710	I	B	nd	nd	CSF
1997	970710	III	B	nd	nd	nose
1997	971524	II	B	nd	nd	blood
1997	971524	III	B	nd	nd	eye
1997	971654	II	B	nd	nd	blood
1997	971654	III	B	nd	nd	throat
1997	971755	II	B	nd	nd	blood
1997	971755	III	B	nd	nd	throat
1997	971781	II	C	nd	nd	blood
1997	971781	III	C	nd	nd	throat
1997	971859	I	C	nd	nd	CSF
1997	971859	III	C	nd	nd	throat
1997	971982	I	B	nd	nd	CSF
1997	971982	III	B	nd	nd	nose
1998	981338	I	B	nd	nd	CSF
1998	981338	II	B	nd	nd	blood
1998	981338	III	B	nd	nd	throat
1998	981880	II	B	nd	nd	blood
1998	981880	III	B	nd	nd	nose
2000	2000202	I	B	nd	nd	CSF
2000	2000202	II	B	nd	nd	blood
2000	2000202	III	B	nd	nd	nose
2000	2001056	II	C	nd	nd	blood
2000	2001056	III	C	nd	nd	throat
Isolates from patients in the meningitis cohort
Year of isolation	Number		serogroup	ST	clonal complex	anatomical site
1998	981781		B	41	ST-41/44 complex/Lineage 3	CSF
1998	981784		C	60	ST-60 complex	CSF
1998	981826		B	5444	ST-41/44 complex/Lineage 3	CSF
1998	981827		B	34	ST-32 complex/ET-5 complex	CSF
1998	981871		B	41	ST-41/44 complex/Lineage 3	CSF
1998	981915		B	2203	ST-41/44 complex/Lineage 3	CSF
1998	981936		B	41	ST-41/44 complex/Lineage 3	CSF
1998	981987		B	34	ST-32 complex/ET-5 complex	CSF
1998	982029		B	1374	ST-41/44 complex/Lineage 3	CSF
1998	982084		C	66	ST-8 complex/Cluster A4	CSF
1998	982102		B	41	ST-41/44 complex/Lineage 3	CSF
1998	982144		B	41	ST-41/44 complex/Lineage 3	CSF
1998	982153		B	42	ST-41/44 complex/Lineage 3	CSF
1998	982199		B	269	ST-269 complex	CSF
1998	982200		B	5445	ST-41/44 complex/Lineage 3	CSF
1998	982245		B	5098	ST-41/44 complex/Lineage 3	CSF
1998	982340		B	5446	ST-41/44 complex/Lineage 3	CSF
1998	982347		B	269	ST-269 complex	CSF
1999	990001		B	1163	ST-269 complex	CSF
1999	990005		B	32	ST-32 complex/ET-5 complex	CSF
1999	990007		B	2080	ST-41/44 complex/Lineage 3	CSF
1999	990030		B	2286	ST-41/44 complex/Lineage 3	CSF
1999	990056		C	51	ST-11 complex/ET-37 complex	CSF
1999	990062		B	41	ST-41/44 complex/Lineage 3	CSF
1999	990069		B	2016	ST-41/44 complex/Lineage 3	CSF
1999	990082		B	2016	ST-41/44 complex/Lineage 3	CSF
1999	990092		B	159	ST-41/44 complex/Lineage 3	CSF
1999	990104		B	5447	ST-41/44 complex/Lineage 3	CSF
1999	990121		B	34	ST-32 complex/ET-5 complex	CSF
1999	990134		B	5448	ST-41/44 complex/Lineage 3	CSF
1999	990135		B	41	ST-41/44 complex/Lineage 3	CSF
1999	990146		B	40	ST-41/44 complex/Lineage 3	CSF
1999	990149		B	41	ST-41/44 complex/Lineage 3	CSF
1999	990328		B	41	ST-41/44 complex/Lineage 3	CSF
1999	990334		B	5449	ST-41/44 complex/Lineage 3	CSF
1999	990492		B	32	ST-32 complex/ET-5 complex	CSF
1999	990502		B	4100	ST-41/44 complex/Lineage 3	CSF
1999	990576		B	571	ST-41/44 complex/Lineage 3	CSF
1999	990601		B	212	-	CSF
1999	990602		C	11	ST-11 complex/ET-37 complex	CSF
1999	990615		W135	1286	ST-22 complex	CSF
1999	990653		B	259	ST-32 complex/ET-5 complex	CSF
1999	990738		C	11	ST-11 complex/ET-37 complex	CSF
1999	990797		C	5450	ST-11 complex/ET-37 complex	CSF
1999	990808		B	259	ST-32 complex/ET-5 complex	CSF
1999	990815		B	41	ST-41/44 complex/Lineage 3	CSF
1999	990907		B	2707	ST-32 complex/ET-5 complex	CSF
1999	990947		C	11	ST-11 complex/ET-37 complex	CSF
1999	990975		B	269	ST-269 complex	CSF
1999	991027		B	4065	ST-32 complex/ET-5 complex	CSF
1999	991044		C	11	ST-11 complex/ET-37 complex	CSF
1999	991056		B	41	ST-41/44 complex/Lineage 3	CSF
1999	991093		B	5451	ST-32 complex/ET-5 complex	CSF
1999	991097		B	34	ST-32 complex/ET-5 complex	CSF
1999	991117		B	34	ST-32 complex/ET-5 complex	CSF
1999	991159		B	34	ST-32 complex/ET-5 complex	CSF
1999	991174		C	11	ST-11 complex/ET-37 complex	CSF
1999	991192		B	1403	ST-41/44 complex/Lineage 3	CSF
1999	991208		B	283	ST-269 complex	CSF
1999	991210		C	2680	ST-8 complex/Cluster A4	CSF
1999	991247		B	41	ST-41/44 complex/Lineage 3	CSF
1999	991275		B	32	ST-32 complex/ET-5 complex	CSF
1999	991344		B	42	ST-41/44 complex/Lineage 3	CSF
1999	991379		C	11	ST-11 complex/ET-37 complex	CSF
1999	991382		B	191	ST-41/44 complex/Lineage 3	CSF
1999	991397		B	5452	ST-41/44 complex/Lineage 3	CSF
1999	991511		B	3754	ST-41/44 complex/Lineage 3	CSF
1999	991598		Y	167	ST-167 complex	CSF
1999	991625		B	1374	ST-41/44 complex/Lineage 3	CSF
1999	991642		B	33	ST-32 complex/ET-5 complex	CSF
1999	991661		B	42	ST-41/44 complex/Lineage 3	CSF
1999	991705		B	1960	ST-41/44 complex/Lineage 3	CSF
1999	991712		B	42	ST-41/44 complex/Lineage 3	CSF
1999	991722		B	3621	-	CSF
1999	991765		B	32	ST-32 complex/ET-5 complex	CSF
1999	991774		B	1788	ST-41/44 complex/Lineage 3	CSF
1999	991853		B	40	ST-41/44 complex/Lineage 3	CSF
1999	991930		C	11	ST-11 complex/ET-37 complex	CSF
1999	991932		C	11	ST-11 complex/ET-37 complex	CSF
1999	992008		B	146	ST-41/44 complex/Lineage 3	CSF
1999	992062		C	11	ST-11 complex/ET-37 complex	CSF
1999	992073		Y	5453	ST-92 complex	CSF
1999	992076		C	11	ST-11 complex/ET-37 complex	CSF
2000	2000020		B	4586	ST-41/44 complex/Lineage 3	CSF
2000	2000024		B	32	ST-32 complex/ET-5 complex	CSF
2000	2000041		B	41	ST-41/44 complex/Lineage 3	CSF
2000	2000070		B	42	ST-41/44 complex/Lineage 3	CSF
2000	2000100		B	41	ST-41/44 complex/Lineage 3	CSF
2000	2000101		B	42	ST-41/44 complex/Lineage 3	CSF
2000	2000131		B	269	ST-269 complex	CSF
2000	2000136		B	5454	ST-41/44 complex/Lineage 3	CSF
2000	2000149		B	269	ST-269 complex	CSF
2000	2000151		C	11	ST-11 complex/ET-37 complex	CSF
2000	2000194		B	33	ST-32 complex/ET-5 complex	CSF
2000	2000201		B	2708	ST-41/44 complex/Lineage 3	CSF
2000	2000234		B	41	ST-41/44 complex/Lineage 3	CSF
2000	2000236		B	40	ST-41/44 complex/Lineage 3	CSF
2000	2000250		B	32	ST-32 complex/ET-5 complex	CSF
2000	2000297		B	34	ST-32 complex/ET-5 complex	CSF
2000	2000311		B	461	ST-461 complex	CSF
2000	2000345		C	11	ST-11 complex/ET-37 complex	CSF
2000	2000373		C	461	ST-461 complex	CSF
2000	2000384		B	32	ST-32 complex/ET-5 complex	CSF
2000	2000488		B	2631	ST-41/44 complex/Lineage 3	CSF
2000	2000500		B	269	ST-269 complex	CSF
2000	2000589		B	4257	ST-41/44 complex/Lineage 3	CSF
2000	2000594		B	41	ST-41/44 complex/Lineage 3	CSF
2000	2000607		B	40	ST-41/44 complex/Lineage 3	CSF
2000	2000622		B	41	ST-41/44 complex/Lineage 3	CSF
2000	2000709		B	33	ST-32 complex/ET-5 complex	CSF
2000	2000726		B	41	ST-41/44 complex/Lineage 3	CSF
2000	2000732		B	40	ST-41/44 complex/Lineage 3	CSF
2000	2000739		C	11	ST-11 complex/ET-37 complex	CSF
2000	2000749		B	32	ST-32 complex/ET-5 complex	CSF
2000	2000760		B	34	ST-32 complex/ET-5 complex	CSF
2000	2000779		C	11	ST-11 complex/ET-37 complex	CSF
2000	2000803		B	3488	ST-41/44 complex/Lineage 3	CSF
2000	2000804		B	41	ST-41/44 complex/Lineage 3	CSF
2000	2000869		B	5455	ST-32 complex/ET-5 complex	CSF
2000	2000880		B	42	ST-41/44 complex/Lineage 3	CSF
2000	2000881		B	40	ST-41/44 complex/Lineage 3	CSF
2000	2000885		B	42	ST-41/44 complex/Lineage 3	CSF
2000	2000948		C	11	ST-11 complex/ET-37 complex	CSF
2000	2000974		C	11	ST-11 complex/ET-37 complex	CSF
2000	2000987		B	40	ST-41/44 complex/Lineage 3	CSF
2001	2001043		B	41	ST-41/44 complex/Lineage 3	CSF
2001	2001212		C	11	ST-11 complex/ET-37 complex	CSF
2001	2001256		B	1374	ST-41/44 complex/Lineage 3	CSF
2001	2001297		B	34	ST-32 complex/ET-5 complex	CSF
2001	2001318		B	269	ST-269 complex	CSF
2001	2001329		C	2704	ST-11 complex/ET-37 complex	CSF
2001	2001346		C	2680	ST-8 complex/Cluster A4	CSF
2001	2001394		B	41	ST-41/44 complex/Lineage 3	CSF
2001	2001396		B	41	ST-41/44 complex/Lineage 3	CSF
2001	2001449		B	41	ST-41/44 complex/Lineage 3	CSF
2001	2001474		B	4018	ST-41/44 complex/Lineage 3	CSF
2001	2001477		C	11	ST-11 complex/ET-37 complex	CSF
2001	2001533		B	34	ST-32 complex/ET-5 complex	CSF
2001	2001553		B	2916	ST-41/44 complex/Lineage 3	CSF
2001	2001556		B	1163	ST-269 complex	CSF
2001	2001573		C	483	ST-18 complex	CSF
2001	2001615		B	41	ST-41/44 complex/Lineage 3	CSF
2001	2001632		B	41	ST-41/44 complex/Lineage 3	CSF
2001	2001633		C	11	ST-11 complex/ET-37 complex	CSF
2001	2001717		C	2704	ST-11 complex/ET-37 complex	CSF
2001	2001718		C	11	ST-11 complex/ET-37 complex	CSF
2001	2001782		B	32	ST-32 complex/ET-5 complex	CSF
2001	2001862		B	41	ST-41/44 complex/Lineage 3	CSF
2001	2001915		B	41	ST-41/44 complex/Lineage 3	CSF
2001	2001970		B	41	ST-41/44 complex/Lineage 3	CSF
2001	2001976		B	41	ST-41/44 complex/Lineage 3	CSF
2001	2002042		B	34	ST-32 complex/ET-5 complex	CSF
2001	2002060		B	32	ST-32 complex/ET-5 complex	CSF
2001	2002091		B	42	ST-41/44 complex/Lineage 3	CSF
2001	2002154		B	41	ST-41/44 complex/Lineage 3	CSF
2001	2002173		C	3456	ST-11 complex/ET-37 complex	CSF
2001	2010002		B	2696	ST-32 complex/ET-5 complex	CSF
2001	2010024		B	40	ST-41/44 complex/Lineage 3	CSF
2001	2010080		B	42	ST-41/44 complex/Lineage 3	CSF
2001	2010082		B	42	ST-41/44 complex/Lineage 3	CSF
2001	2010115		C	2699	ST-8 complex/Cluster A4	CSF
2001	2010178		C	11	ST-11 complex/ET-37 complex	CSF
2001	2010216		B	3546	ST-41/44 complex/Lineage 3	CSF
2001	2010221		C	2680	ST-8 complex/Cluster A4	CSF
2001	2010259		B	269	ST-269 complex	CSF
2001	2010277		B	5406	ST-41/44 complex/Lineage 3	CSF
2001	2010306		B	34	ST-32 complex/ET-5 complex	CSF
2001	2010321		B	41	ST-41/44 complex/Lineage 3	CSF
2001	2010353		B	41	ST-41/44 complex/Lineage 3	CSF
2001	2010450		B	60	ST-60 complex	CSF
2001	2010513		C	11	ST-11 complex/ET-37 complex	CSF
2001	2010640		B	1475	ST-41/44 complex/Lineage 3	CSF
2001	2010688		B	34	ST-32 complex/ET-5 complex	CSF
2001	2010699		C	11	ST-11 complex/ET-37 complex	CSF
2001	2010749		B	42	ST-41/44 complex/Lineage 3	CSF
2001	2010760		C	11	ST-11 complex/ET-37 complex	CSF
2001	2010903		B	3547	ST-60 complex	CSF
2001	2010904		B	3548	ST-18 complex	CSF
2001	2010939		C	11	ST-11 complex/ET-37 complex	CSF
2001	2010999		B	3549	-	CSF
2001	2011023		B	3550	ST-41/44 complex/Lineage 3	CSF
2001	2011029		B	41	ST-41/44 complex/Lineage 3	CSF
2001	2011043		C	11	ST-11 complex/ET-37 complex	CSF
2001	2011060		C	2699	ST-8 complex/Cluster A4	CSF
2001	2011098		B	4258	-	CSF
2001	2011148		B	3551	ST-41/44 complex/Lineage 3	CSF
2001	2011150		C	11	ST-11 complex/ET-37 complex	CSF
2001	2011212		C	11	ST-11 complex/ET-37 complex	CSF
2001	2011215		C	11	ST-11 complex/ET-37 complex	CSF
2001	2011233		B	3552	ST-32 complex/ET-5 complex	CSF
2001	2011246		B	3552	ST-32 complex/ET-5 complex	CSF
2001	2011332		B	274	ST-41/44 complex/Lineage 3	CSF
2001	2011334		C	11	ST-11 complex/ET-37 complex	CSF
2001	2011337		B	259	ST-32 complex/ET-5 complex	CSF
2001	2011528		C	2704	ST-11 complex/ET-37 complex	CSF
2001	2011564		B	33	ST-32 complex/ET-5 complex	CSF
2001	2011595		B	5456	ST-269 complex	CSF
2001	2011728		C	4283	ST-11 complex/ET-37 complex	CSF
2001	2011745		B	33	ST-32 complex/ET-5 complex	CSF
2001	2011764		B	303	ST-41/44 complex/Lineage 3	CSF
2001	2011814		C	11	ST-11 complex/ET-37 complex	CSF
2001	2011831		C	11	ST-11 complex/ET-37 complex	CSF
2001	2011832		C	11	ST-11 complex/ET-37 complex	CSF
2001	2011833		C	3553	ST-269 complex	CSF
2001	2011851		B	3554	ST-41/44 complex/Lineage 3	CSF
2001	2011929		C	11	ST-11 complex/ET-37 complex	CSF
2001	2011973		B	32	ST-32 complex/ET-5 complex	CSF
2001	2011979		B	33	ST-32 complex/ET-5 complex	CSF
2001	2012202		B	41	ST-41/44 complex/Lineage 3	CSF
2001	2012239		B	34	ST-32 complex/ET-5 complex	CSF
2001	2012278		C	11	ST-11 complex/ET-37 complex	CSF
2001	2012280		C	11	ST-11 complex/ET-37 complex	CSF
2001	2012303		C	269	ST-269 complex	CSF
2001	2012326		B	5408	-	CSF
2001	2012431		C	11	ST-11 complex/ET-37 complex	CSF
2001	2012531		B	2700	-	CSF
2001	2012552		C	2680	ST-8 complex/Cluster A4	CSF
2001	2012598		C	11	ST-11 complex/ET-37 complex	CSF
2001	2012602		C	11	ST-11 complex/ET-37 complex	CSF
2001	2012620		C	11	ST-11 complex/ET-37 complex	CSF
2001	2012640		B	2708	ST-41/44 complex/Lineage 3	CSF
2001	2012655		C	11	ST-11 complex/ET-37 complex	CSF
2001	2012673		C	2709	ST-11 complex/ET-37 complex	CSF
2002	2020047		C	11	ST-11 complex/ET-37 complex	CSF
2002	2020094		B	269	ST-269 complex	CSF
2002	2020149		B	60	ST-60 complex	CSF
2002	2020150		C	11	ST-11 complex/ET-37 complex	CSF
2002	2020151		C	3486	ST-8 complex/Cluster A4	CSF
2002	2020165		C	11	ST-11 complex/ET-37 complex	CSF
2002	2020193		Y	3544	ST-174 complex	CSF
2002	2020207		C	11	ST-11 complex/ET-37 complex	CSF
2002	2020226		C	11	ST-11 complex/ET-37 complex	CSF
2002	2020276		B	3608	ST-41/44 complex/Lineage 3	CSF
2002	2020324		C	11	ST-11 complex/ET-37 complex	CSF
2002	2020328		C	11	ST-11 complex/ET-37 complex	CSF
2002	2020383		B	213	ST-213 complex	CSF
2002	2020416		C	11	ST-11 complex/ET-37 complex	CSF
2002	2020417		C	11	ST-11 complex/ET-37 complex	CSF
2002	2020434		C	11	ST-11 complex/ET-37 complex	CSF
2002	2020435		C	3298	ST-11 complex/ET-37 complex	CSF
2002	2020449		C	11	ST-11 complex/ET-37 complex	CSF
2002	2020473		B	41	ST-41/44 complex/Lineage 3	CSF
2002	2020503		C	11	ST-11 complex/ET-37 complex	CSF
2002	2020546		B	1374	ST-41/44 complex/Lineage 3	CSF
2002	2020547		B	5457	ST-364 complex	CSF
2002	2020561		C	1374	ST-41/44 complex/Lineage 3	CSF
2002	2020622		B	5458	ST-41/44 complex/Lineage 3	CSF
2002	2020707		C	8	ST-8 complex/Cluster A4	CSF
2002	2020745		C	2680	ST-8 complex/Cluster A4	CSF
2002	2020786		B	3515	ST-41/44 complex/Lineage 3	CSF
2002	2020798		B	275	ST-269 complex	CSF
2002	2020799		B	35	ST-35 complex	CSF
2002	2020811		B	1960	ST-41/44 complex/Lineage 3	CSF
2002	2020843		B	41	ST-41/44 complex/Lineage 3	CSF
